# Supplementary material for: The maternal to zygotic transition regulates genome-wide heterochromatin establishment in the zebrafish embryo
Source: Nat Commun. 2019 Apr 4;10:1551. doi: 10.1038/s41467-019-09582-3 (PMC6449393; doi:10.1038/s41467-019-09582-3)
Supplement: Supplementary file 4 — Source Data [file 41467_2019_9582_MOESM4_ESM.zip]

Archive with 1 entries (1 files):
- sourcedata.pdf
